# Supplementary material for: Targeting FZD6 creates therapeutically actionable vulnerabilities for advanced prostate cancer
Source: Oncogene. 2025 Nov 24;44(50):4868–77. doi: 10.1038/s41388-025-03631-6 (PMC12669021; doi:10.1038/s41388-025-03631-6)
Supplement: Supplementary file 5 — ST1 [file 41388_2025_3631_MOESM5_ESM.xlsx]

## Sheet: NormLinear
Suppmentary Table 1: Reverse phase protein array
	Antibody Name	14-3-3-beta	14-3-3-epsilon	14-3-3-zeta	4E-BP1	4E-BP1_pS65	4E-BP1_pT37_T46	53BP1	A-Raf	A-Raf_pS299	ACC1	ACC_pS79	AceCS1	ACLY_pS455	ACSL1	ACVRL1	ADAR1	Akt	Akt1	Akt1_pS473	Akt2	Akt2_pS474	Akt_pS473	Akt_pT308	Ambra1_pS52	AMPK-a2_pS345	AMPKa	AMPKa_pT172	Annexin-I	Annexin-VII	AR	ARID1A	ASNS	Atg3	Atg4B	Atg5	Atg7	ATM	ATM_pS1981	ATP5A	ATP5H	ATR	ATRX	ATR_pS428	Aurora-A	Aurora-ABC_pT288_pT232_pT198	Aurora-B	Axl	b-Actin
	Antibody Origin	R	M	R	R	R	R	R	R	R	R	R	R	R	R	R	M	R	R	R	R	R	R	R	R	R	R	R	M	M	R	R	R	R	R	R	R	R	R	M	R	R	R	R	R	R	R	R	R
	Gene Name	YWHAB	YWHAE	YWHAZ	EIF4EBP1	EIF4EBP1	EIF4EBP1	TP53BP1	ARAF	ARAF	ACACA/ACACB	ACACA/ACACB	ACSS2	ACLY	ACSL1	ACVRL1	ADAR	AKT1/2/3	AKT1	AKT1	AKT2	AKT2	AKT1/2/3	AKT1/2/3	AMBRA1	PRKAA2	PRKAA1/2	PRKAA1/2	ANXA1	ANXA7	AR	ARID1A	ASNS	ATG3	ATG4B	ATG5	ATG7	ATM	ATM	ATP5F1A	ATP5PD	ATR	ATRX	ATR	AURKA	AURKA-C	AURKB	AXL	ACTB
Sample description
DU145-1		1.06704	0.970192	1.16608	1.0734	1.03891	1.05948	0.97171	0.934742	0.90778	1.31189	1.01531	1.14786	1.02716	1.11481	1.03372	1.21661	1.0569	1.02853	1.01659	1.02075	1.04109	0.825926	0.94791	1.00787	1.11755	1.11797	0.952578	0.909566	1.09159	1.07786	1.20416	1.23053	0.970614	0.957014	1.11916	0.967645	1.13914	0.981723	1.24789	0.93481	0.913463	1.21613	1.06671	1.04821	0.90832	1.22608	1.34479	0.993647
DU145-2		1.00827	0.947662	1.06052	1.02265	0.989512	1.05721	1.06076	0.895617	0.98814	1.14054	1.07606	0.953736	0.958332	1.01018	1.16596	1.17648	1.00902	0.97375	0.999384	0.98035	0.983082	0.918723	0.972644	1.01154	1.00652	1.0782	0.988322	0.705771	0.869788	0.971308	1.26095	1.20194	0.946725	0.918853	0.855901	1.03088	1.1514	1.04963	1.39967	1.04733	1.09396	1.3224	1.08623	1.00084	0.974156	1.1792	1.1165	1.05126
DU145-3		1.03233	1.01631	1.08062	1.09765	1.02338	1.05567	0.941685	0.96152	1.02388	1.35728	1.19749	1.19987	1.01101	0.999539	1.07005	1.06741	0.978033	1.04103	1.05809	0.996497	1.07911	0.853521	0.965837	0.963611	1.03438	1.02547	1.20145	0.935728	1.01241	1.07271	1.13396	1.30884	0.976379	1.01489	1.19349	0.979825	1.20083	1.00952	1.20279	0.955303	0.976494	1.06503	1.01806	1.02751	0.946902	0.955071	1.08939	1.09406
DU145-FZD6 shRNA-1		0.948937	1.05693	0.940092	0.90532	0.921981	0.953369	1.02493	1.10008	0.982091	0.801851	0.866016	1.02607	0.999518	0.988641	0.842569	0.956839	0.995262	0.994932	1.02592	0.921972	0.921814	1.11583	1.02168	0.977468	1.0111	0.979782	1.01316	1.11278	1.08247	0.995637	0.851901	0.678943	1.03981	1.00641	0.908605	0.962592	0.850813	0.880078	0.799139	1.02237	0.946597	0.885162	1.00532	0.968223	1.12798	1.00141	0.93231	0.888784
DU145-FZD6 shRNA-2		1.00972	0.955927	0.907333	0.925118	0.953989	0.954571	1.0553	1.11241	1.03239	0.816999	0.88914	1.07482	1.01317	1.01212	0.907217	0.938396	0.958462	1.0391	1.0273	0.944447	1.01635	1.12426	1.01243	0.98801	0.998308	1.0081	0.961968	1.14996	1.09809	1.02422	0.880588	0.769857	1.01427	1.03538	1.19161	0.985307	0.841378	0.979656	0.729164	1.04578	0.957247	0.871064	0.989271	1.0186	1.10043	0.842882	0.924374	0.911703
DU145-FZD6 shRNA-3		0.92176	1.01319	0.887048	0.929384	0.966417	0.915066	1.03612	1.12615	1.08077	0.79761	0.963316	0.906581	1.00127	0.972458	0.943204	0.897769	0.996124	0.984034	0.951458	0.976656	0.973602	1.21376	1.03694	1.01199	0.922554	0.940621	1.03184	1.14872	1.0442	0.986762	0.805661	0.72899	1.01424	1.05437	0.880924	1.01538	0.828043	1	0.644905	1.10879	1.10904	0.900387	0.952081	0.948662	0.967389	1.02139	0.798998	0.986975
p		0.0715594	0.437432	0.00599032	0.00343193	0.0239178	0.000864201	0.267643	0.000895028	0.260068	0.00218104	0.0357579	0.337615	0.797518	0.260751	0.017456	0.00967574	0.29543	0.767995	0.490697	0.0594659	0.177617	0.00238986	0.00389783	0.92501	0.156271	0.042158	0.604749	0.0176704	0.27892	0.351721	0.00116258	0.000228716	0.00947904	0.0932821	0.684001	0.848558	8.48779e-05	0.223635	0.0016784	0.138088	0.903121	0.0136922	0.043604	0.132411	0.0830491	0.177574	0.0313627	0.0478115
Average (DU145)		1.03588	0.978054	1.10241	1.06457	1.01727	1.05745	0.991386	0.930627	0.973268	1.2699	1.09629	1.10049	0.998834	1.04151	1.08991	1.1535	1.01465	1.01444	1.02469	0.9992	1.03443	0.866057	0.96213	0.994343	1.05282	1.07388	1.04745	0.850355	0.991262	1.04062	1.19969	1.2471	0.964573	0.963587	1.05618	0.992785	1.16379	1.01362	1.28345	0.979149	0.994638	1.20119	1.057	1.02552	0.943126	1.12012	1.18356	1.04632
Average (DU145 FZD6 shRNA)		0.960141	1.00868	0.911491	0.919941	0.947462	0.941002	1.03878	1.11288	1.03175	0.805487	0.906157	1.00249	1.00465	0.991073	0.897663	0.931001	0.983283	1.00602	1.00156	0.947692	0.970589	1.15128	1.02368	0.992491	0.977321	0.976168	1.00232	1.13715	1.07492	1.0022	0.84605	0.72593	1.02277	1.03206	0.993712	0.987759	0.840078	0.953245	0.724403	1.05898	1.00429	0.885537	0.982225	0.978493	1.06527	0.955228	0.885227	0.929154
Ratio (DU145/DU145 FZD6 shRNA)		1.07889	0.969634	1.20945	1.15721	1.07367	1.12375	0.954373	0.836232	0.943316	1.57657	1.20982	1.09775	0.994209	1.05089	1.21416	1.23899	1.0319	1.00836	1.02309	1.05435	1.06577	0.752254	0.939872	1.00187	1.07725	1.1001	1.04502	0.747794	0.922174	1.03834	1.41799	1.71794	0.943096	0.933658	1.06287	1.00509	1.38534	1.06334	1.77173	0.924616	0.990385	1.35645	1.07613	1.04806	0.885342	1.17262	1.33702	1.1261
[truncated: 405 more columns]
